# Supplementary material for: Haloferax mediterranei Cells as C50 Carotenoid Factories
Source: Mar Drugs. 2021 Feb 10;19(2):100. doi: 10.3390/md19020100 (PMC7916556; doi:10.3390/md19020100)
Supplement: Supplementary file 1 [file marinedrugs-19-00100-s001.zip]

Archive with 2 entries (2 files):
- Fig-S2.jpg
- Fig-S1.jpg
